# Supplementary material for: Primary Cardiac Sarcomas: Clinical Characteristics, Management, and Outcomes at a Spanish National Reference Center
Source: Cancers (Basel). 2025 Dec 10;17(24):3947. doi: 10.3390/cancers17243947 (PMC12730294; doi:10.3390/cancers17243947)
Supplement: Supplementary file 1 [file cancers-17-03947-s001.zip]

Archive with 1 entries (1 files):
- cancers-3985839-supplementary.pdf
